# Supplementary material for: Predominance of extensively-drug resistant Acinetobacter baumannii carrying bla OXA-23 in Jordanian patients admitted to the intensive care units
Source: PLoS One. 2025 Feb 27;20(2):e0317798. doi: 10.1371/journal.pone.0317798 (PMC11867332; doi:10.1371/journal.pone.0317798)
Supplement: S1 Data — (XLSX) [file pone.0317798.s001.xlsx]

## Sheet: Sheet1
Table. Characteristics of all isolates recovered in this study
Sample ID	Sample source	Gender	AST classification	TE	SXT	TZP	SAM	DOR	IPM	MEM	CIP	LEV	CRO	CAZ	FEP	PRL	AMP	AK	TOB	CN	Biofilm phenotype	Cluster
ICU-1	Sputum	F	XDR	R	R	R	S	R	R	R	R	R	R	R	R	R	R	R	R	R	Strong	J
ICU-2	Sputum	F	XDR	R	R	R	S	R	R	R	R	R	R	R	R	R	R	R	R	R	Strong	J
ICU-3	Sputum	F	XDR	R	R	R	S	R	R	R	R	R	R	R	R	R	R	R	R	R	Moderate	F
ICU-4	Sputum	M	MDR	I	S	S	S	S	S	S	S	S	I	I	I	S	R	S	S	R	Strong	L
ICU-5	Sputum	M	MDR	S	R	S	R	S	I	S	S	S	S	I	S	S	S	R	I	S	Weak	-
ICU-6	Sputum	M	XDR	R	R	R	R	R	R	R	R	R	R	R	R	R	R	R	R	R	Strong	F
ICU-8	Wound	M	XDR	R	R	R	R	R	R	R	R	R	R	R	R	R	R	R	R	I	Moderate	L
ICU-9	Sputum	M	XDR	R	R	R	S	R	R	R	R	R	R	R	R	R	R	R	R	R	Strong	-
ICU-10	Sputum	F	XDR	R	R	R	S	R	R	R	S	S	R	R	R	R	R	I	S	R	Strong	-
ICU-11	Sputum	M	XDR	R	R	R	I	R	R	R	R	R	R	R	R	R	R	R	R	R	Strong	F
ICU-12	Sputum	M	XDR	R	I	R	I	R	R	R	R	R	R	R	R	R	R	R	R	R	Non-former	F
ICU-13	CSF	F	XDR	R	S	R	I	R	R	R	R	R	R	R	R	R	R	R	R	R	Strong	K
ICU-14	Blood	M	XDR	R	R	R	R	R	R	R	R	R	R	R	R	R	R	R	R	R	Strong	O
ICU-15	Urine	M	XDR	R	S	R	R	R	R	R	R	R	R	R	R	R	R	R	R	R	Strong	K
ICU-16	CSF	F	XDR	R	S	R	I	R	R	R	R	R	R	R	R	R	R	R	R	R	Strong	K
ICU-17	Skin	F	XDR	R	R	R	R	R	R	R	R	R	R	R	R	R	R	R	R	R	Strong	N
ICU-18	Gluteus swab	F	XDR	R	R	R	I	R	R	R	R	R	R	R	R	R	R	R	S	R	Strong	O
ICU-19	Throat	M	XDR	R	R	R	R	R	R	R	R	R	R	R	R	R	R	R	R	R	Strong	K
ICU-20	Throat	F	XDR	R	S	R	R	R	R	R	R	R	R	R	R	R	R	R	R	R	Strong	K
ICU-21	Eye	F	XDR	R	R	R	I	R	R	R	R	R	R	R	R	R	R	R	R	R	Strong	O
ICU-22	Sputum	M	XDR	R	I	R	I	R	R	R	R	R	R	R	R	R	R	R	R	R	Non-former	O
ICU-23	Sputum	M	XDR	R	R	R	I	R	R	R	R	R	R	R	R	R	R	R	R	R	Strong	O
ICU-24	CSF	M	XDR	R	R	R	S	R	R	R	R	R	R	R	R	R	R	R	R	R	Strong	O
ICU-25	Blood	F	XDR	R	R	R	I	R	R	R	R	R	R	R	R	R	R	R	R	R	Strong	Y
ICU-26	Throat	M	XDR	R	R	R	R	R	R	R	R	R	R	R	R	R	R	R	R	R	Non-former	O
ICU-28	Sputum	M	XDR	R	R	R	R	R	R	I	R	R	R	R	R	R	R	S	R	S	Strong	Y
ICU-29	Sputum	F	XDR	R	R	R	R	R	R	R	R	R	R	R	R	R	R	R	R	R	Non-former	O
ICU-30	Sputum	F	XDR	R	I	R	S	R	R	R	R	R	R	R	R	R	R	R	R	R	Non-former	O
ICU-31	Sputum	M	XDR	R	R	R	S	R	R	R	R	R	R	R	R	R	R	R	R	R	Strong	O
ICU-32	Sputum	M	XDR	R	R	R	S	R	R	R	R	R	R	R	R	R	R	R	R	R	Moderate	-
ICU-33	Sputum	F	XDR	R	R	R	S	R	R	R	R	R	R	R	R	R	R	R	R	R	Strong	O
ICU-34	Blood	M	XDR	R	R	R	S	R	R	R	R	R	R	R	R	R	R	R	R	R	Strong	O
ICU-35	Sputum	M	XDR	R	I	R	S	R	R	R	R	R	R	R	R	R	R	R	R	R	Non-former	O
ICU-36	PUS	M	XDR	R	R	R	R	R	R	R	R	R	R	R	R	R	R	R	R	R	Strong	O
ICU-37	Blood	F	XDR	R	I	R	R	R	R	R	R	R	R	R	R	R	R	R	R	R	Non-former	O
ICU-38	Sputum	F	XDR	R	R	R	I	R	R	R	R	R	R	R	R	R	R	R	R	R	Strong	N
ICU-39	Blood	M	XDR	R	R	R	R	R	R	R	R	R	R	R	R	R	R	R	R	R	Strong	I
ICU-40	CSF	M	XDR	R	I	R	R	R	R	R	R	R	R	R	R	R	R	R	R	R	Strong	N
ICU-41	Urine	M	XDR	R	R	R	R	R	R	R	R	R	R	R	R	R	R	R	R	R	Weak	-
ICU-43	Blood	M	XDR	R	I	R	R	R	R	R	R	R	R	R	R	R	R	R	R	R	Strong	N
ICU-44	Blood	M	XDR	I	R	R	R	R	R	R	R	R	R	R	R	R	R	R	R	R	Strong	M
ICU-45	Blood	F	XDR	R	R	R	I	R	R	R	R	R	R	R	R	R	R	R	R	R	Strong	-
ICU-46	Sputum	M	XDR	R	I	R	R	R	R	R	R	R	R	R	R	R	R	R	R	R	Strong	-
ICU-47	Sputum	M	XDR	R	R	R	R	R	R	R	R	R	R	R	R	R	R	R	I	S	Strong	-
ICU-48	PUS	M	XDR	R	R	R	I	R	R	R	R	R	R	R	R	R	R	R	R	R	Strong	O
ICU-50	Urine	M	XDR	R	R	R	I	R	R	R	R	R	R	R	R	R	R	R	R	R	Weak	O
ICU-51	Sputum	F	XDR	R	R	R	I	R	R	R	R	R	R	R	R	R	R	R	R	R	Strong	O
ICU-52	ND	M	XDR	R	R	R	I	R	R	R	R	R	R	R	R	R	R	R	R	R	Strong	O
ICU-53	Sputum	F	MDR	R	I	R	R	R	R	R	R	R	R	R	R	R	R	S	S	S	Weak	O
ICU-55	Sputum	M	XDR	R	R	R	R	R	R	R	R	R	R	R	R	R	R	R	R	R	Weak	M
ICU-57	Sputum	F	XDR	R	R	R	R	R	R	R	R	R	R	R	R	R	R	R	R	R	Strong	R
ICU-58	Sputum	F	XDR	R	R	R	R	R	R	R	R	R	R	R	R	R	R	R	R	R	Strong	R
ICU-59	Sputum	M	XDR	R	R	R	R	R	R	R	R	R	R	R	R	R	R	R	R	R	Strong	R
ICU-60	Sputum	F	XDR	R	R	R	R	R	R	R	R	R	R	R	R	R	R	S	S	I	Moderate	M
ICU-61	Sputum	M	XDR	R	I	R	I	R	R	R	R	R	R	R	R	R	R	R	R	R	Weak	M
ICU-63	Sputum	M	XDR	R	R	R	R	R	R	R	R	R	R	R	R	R	R	R	R	R	Non-former	-
ICU-64	ND	ND	XDR	R	S	R	I	R	R	R	R	I	R	R	R	R	R	R	S	S	Strong	N
ICU-65	Sputum	F	XDR	R	R	R	R	R	R	R	R	R	R	R	R	R	R	R	I	S	Weak	-
ICU-66	PUS	M	XDR	R	R	R	I	R	R	R	R	R	R	R	R	R	R	R	R	R	Strong	O
ICU-67	Sputum	M	XDR	R	R	R	R	R	R	R	R	R	R	R	R	R	R	R	R	R	Strong	P
ICU-68	Blood	M	XDR	R	R	R	R	R	R	R	R	R	R	R	R	R	R	R	R	R	Strong	R
ICU-70	Sputum	F	XDR	R	R	R	R	R	R	R	R	R	R	R	R	R	R	S	S	R	Non-former	G
ICU-71	Sputum	M	MDR	R	S	S	I	S	S	R	R	R	I	R	R	R	R	R	R	I	Strong	G
ICU-72	Sputum	M	MDR	R	I	R	R	R	R	R	R	R	R	R	R	R	R	S	S	I	Non-former	G
ICU-73	Sputum	F	XDR	R	R	R	R	R	R	R	R	R	R	R	R	R	R	R	R	R	Non-former	G
ICU-74	Sputum	M	XDR	R	R	R	S	R	R	R	R	R	R	R	R	R	R	S	S	S	Weak	G
ICU-75	Sputum	M	MDR	R	S	R	R	R	R	R	R	R	R	R	R	R	R	S	S	I	Non-former	G
ICU-76	Sputum	F	XDR	R	R	R	R	R	R	R	R	R	R	R	R	R	R	R	R	R	Non-former	G
ICU-77	Sputum	M	XDR	R	R	R	R	R	R	R	R	R	R	R	R	R	R	R	R	R	Weak	G
ICU-78	Sputum	M	XDR	R	R	R	R	R	R	R	R	R	R	R	R	R	R	R	R	R	Strong	G
ICU-79	Sputum	F	XDR	R	R	R	S	R	R	R	R	R	R	R	R	R	R	S	S	I	Non-former	G
ICU-80	Sputum	M	XDR	R	R	R	R	R	R	R	R	R	R	R	R	R	R	S	S	I	Non-former	-
ICU-81	PUS	F	XDR	R	I	R	R	R	R	R	R	R	R	R	R	R	R	R	R	R	Non-former	M
ICU-82	Blood	M	XDR	R	R	R	R	R	R	R	R	R	R	R	R	R	R	R	R	R	Strong	-
ICU-83	Sputum	M	XDR	R	S	R	R	R	R	R	R	R	R	R	R	R	R	R	R	R	Strong	W
ICU-84	Sputum	M	XDR	R	R	R	R	R	R	R	R	R	R	R	R	R	R	R	R	R	Strong	R
ICU-85	Sputum	F	MDR	R	R	R	I	R	R	R	R	R	R	R	R	R	R	R	R	R	Strong	R
ICU-86	Sputum	M	XDR	R	R	R	R	R	R	R	R	R	R	R	R	R	R	R	R	R	Strong	P
ICU-87	Sputum	M	XDR	R	R	R	R	R	R	R	R	R	R	R	R	R	R	R	R	R	Strong	I
ICU-88	Sputum	M	XDR	R	R	R	S	R	R	R	R	R	R	R	R	R	R	R	R	R	Strong	P
ICU-89	Sputum	M	XDR	R	R	R	S	R	R	R	R	R	R	R	R	R	R	R	R	R	Strong	A
ICU-90	Abdominal swab	M	XDR	R	R	R	R	R	R	R	R	R	R	R	R	R	R	R	R	R	Non-former	P
ICU-91	Urine	M	XDR	R	R	R	R	R	R	R	R	R	R	R	R	R	R	R	R	R	Strong	Q
ICU-92	Sputum	F	XDR	R	R	R	S	R	R	R	R	R	R	R	R	R	R	R	R	R	Non-former	Q
ICU-93	Blood	F	MDR	S	S	R	R	R	R	R	R	R	R	R	R	R	R	R	R	R	Non-former	V
ICU-95	Urine	M	XDR	R	R	R	S	R	R	R	R	R	R	R	R	R	R	R	R	R	Non-former	Q
ICU-96	Sputum	M	XDR	R	R	R	S	R	R	R	R	R	R	R	R	R	R	R	R	R	Weak	Q
ICU-97	Sputum	F	XDR	R	R	R	S	R	R	R	R	R	R	R	R	R	R	R	R	R	Strong	P
ICU-98	Sputum	M	MDR	S	S	R	S	R	R	R	R	R	R	R	R	R	R	R	R	R	Non-former	E
ICU-99	Blood	M	XDR	R	I	R	R	R	R	R	R	R	R	R	R	R	R	R	R	R	Non-former	V
ICU-100	Sputum	M	XDR	R	R	R	S	R	R	R	R	R	R	R	R	R	R	R	R	R	Strong	P
ICU-101	Sputum	F	XDR	R	R	R	I	R	R	R	R	R	R	R	R	R	R	R	R	R	Strong	U
ICU-102	Eye	F	XDR	R	R	R	R	R	R	R	R	R	R	R	R	R	R	R	R	R	Strong	U
ICU-103	Sputum	F	XDR	R	R	R	R	R	R	R	R	R	R	R	R	R	R	R	R	R	Strong	U
ICU-104	CSF	F	XDR	R	R	R	R	R	R	R	R	R	R	R	R	R	R	R	R	R	Strong	V
ICU105	Sputum	F	XDR	R	R	R	R	R	R	R	R	R	R	R	R	R	R	R	R	R	Weak	V
ICU-106	Sputum	M	XDR	R	R	R	R	R	R	R	R	R	R	R	R	R	R	R	R	R	Non-former	U
ICU-107	Blood	F	XDR	R	R	R	R	R	R	R	R	R	R	R	R	R	R	R	R	R	Weak	U
ICU-108	Sputum	M	XDR	R	R	R	R	R	R	R	R	R	R	R	R	R	R	R	R	R	Non-former	U
ICU-109	Sputum	M	XDR	R	R	R	R	R	R	R	R	R	R	R	R	R	R	R	R	R	Non-former	U
ICU-110	Sputum	M	XDR	R	R	R	R	R	R	R	R	R	R	R	R	R	R	R	R	R	Non-former	S
ICU-111	CSF	M	XDR	R	R	R	R	R	R	R	R	R	R	R	R	I	R	R	R	R	Moderate	-
ICU-112	Sputum	F	XDR	R	R	R	R	R	R	R	R	R	R	R	R	R	R	R	R	R	Non-former	T
ICU-113	Sputum	M	XDR	R	R	R	R	R	R	R	R	R	R	R	R	R	R	S	S	S	Non-former	T
ICU-114	CSF	M	XDR	R	R	R	R	R	R	R	R	R	R	R	R	R	R	R	R	R	Strong	T
ICU-115	Abdominal swab	M	XDR	R	R	R	R	R	R	R	R	R	R	R	R	R	R	R	R	R	Weak	O
ICU-116	Blood	M	XDR	R	R	R	R	R	R	R	R	R	R	R	R	R	R	R	R	R	Strong	-
ICU-117	Sputum	F	XDR	R	R	R	R	R	R	R	R	R	R	R	R	R	R	R	R	R	Moderate	-
ICU-118	Sputum	M	XDR	R	R	R	R	R	R	R	R	R	R	R	R	R	R	R	R	R	Strong	X
ICU-119	Sputum	M	XDR	R	R	R	R	R	R	R	R	R	R	R	R	R	R	R	R	R	Strong	W
ICU-120	Sputum	M	XDR	R	R	R	R	R	R	R	R	R	R	R	R	R	R	R	R	R	Non-former	X
ICU-121	Sputum	M	XDR	R	R	R	R	R	R	R	R	R	R	R	R	R	R	S	S	S	Moderate	X
ICU-122	Sputum	M	MDR	S	I	R	S	R	R	R	R	R	R	R	R	R	R	R	R	R	Strong	I
ICU-123	Sputum	F	MDR	S	I	R	I	R	R	R	R	R	R	R	R	R	R	R	R	R	Strong	F
ICU-124	Sputum	M	XDR	R	R	R	R	R	R	R	R	R	R	R	R	R	R	R	R	R	Strong	I
ICU-125	Sputum	M	MDR	S	S	R	R	R	R	R	R	R	R	R	R	R	R	R	R	R	Moderate	-
ICU-126	CSF	M	XDR	R	R	R	R	R	R	R	R	R	R	R	R	R	R	R	R	R	Strong	I
ICU-127	Sputum	M	XDR	R	R	R	R	R	R	R	R	R	R	R	R	R	R	R	R	R	Weak	I
ICU-128	Sputum	M	XDR	R	R	R	R	R	R	R	R	R	R	R	R	R	R	R	R	R	Strong	F
ICU-129	CSF	M	XDR	S	R	R	R	R	R	R	R	R	R	R	R	R	R	R	R	R	Strong	-
ICU-130	Urine	M	NON-MDR	R	S	S	S	S	S	R	S	S	I	I	I	S	R	S	S	S	Strong	L
ICU-131	CSF	M	XDR	S	R	R	R	R	R	R	R	I	R	R	R	R	R	R	R	R	ND	-
ICU-132	Abdominal swab	F	XDR	R	R	R	S	R	R	R	R	R	R	R	R	R	R	R	R	R	ND	H
ICU-133	Sputum	M	XDR	S	R	R	R	R	R	R	R	R	R	R	R	R	R	R	R	R	ND	H
ICU-134	Sputum	M	XDR	S	R	R	R	R	R	R	R	R	R	R	R	R	R	R	R	R	Strong	D
ICU-135	Sputum	M	XDR	S	R	R	S	R	R	R	R	R	R	R	R	R	R	R	R	R	Strong	D
ICU-136	Sputum	F	XDR	R	R	R	I	R	R	R	R	R	R	R	R	R	R	R	R	R	Strong	D
ICU-138	Sputum	F	XDR	R	R	R	S	R	R	R	R	R	R	R	R	R	R	R	R	R	Strong	D
ICU-139	Sputum	M	XDR	S	R	R	R	R	R	R	R	R	R	R	R	R	R	R	R	R	Non-former	D
ICU-140	CSF	F	XDR	R	S	R	R	R	R	R	R	S	R	R	R	R	R	I	I	R	Strong	N
ICU-141	PUS	M	NON-MDR	S	S	S	S	S	S	R	S	S	S	S	S	R	R	S	S	S	Moderate	-
ICU-142	Blood	M	NON-MDR	R	R	S	S	S	S	R	S	S	S	S	S	R	R	S	S	S	Moderate	-
ICU-143	Sputum	F	XDR	R	R	R	S	R	R	R	R	R	R	R	R	R	R	R	R	R	Strong	B
ICU-144	Sputum	F	XDR	R	R	R	S	R	R	R	R	S	R	R	R	R	R	R	R	R	Strong	B
ICU-145	PUS	F	XDR	I	R	R	I	R	R	R	R	R	R	R	R	R	R	R	R	R	ND	A
ICU-146	Sputum	M	XDR	R	R	R	I	R	R	R	R	R	R	R	R	R	R	R	R	R	Strong	C
ICU-147	Nasal cavity	F	XDR	R	R	R	R	R	R	R	R	R	R	R	R	R	R	R	R	R	Strong	E
ICU-148	Sputum	F	XDR	R	R	R	R	R	R	R	R	R	R	R	R	R	R	R	R	R	Strong	E
ICU-149	Sputum	M	XDR	R	R	R	R	R	R	R	R	R	R	R	R	R	R	R	R	R	Strong	C
ICU-150	Blood	F	XDR	R	R	R	S	R	R	R	R	S	R	R	R	R	R	R	R	R	Strong	C
ICU-151	Head	M	XDR	R	R	R	R	R	R	R	R	R	R	R	R	R	R	R	R	R	Strong	C
ICU-152	CSF	M	XDR	R	R	R	R	R	R	R	R	R	R	R	R	R	R	R	R	R	Strong	C
ICU-153	Swab	M	XDR	R	R	R	R	R	R	R	R	R	R	R	R	R	R	R	R	R	Strong	C
ICU-154	Sputum	M	XDR	R	R	R	R	R	R	R	R	I	R	R	R	R	R	R	R	R	Strong	A
ICU-155	Sputum	F	XDR	R	R	R	R	R	R	R	R	R	R	R	R	R	R	R	R	R	Strong	A
ICU-156	Vein biopsy	F	XDR	S	R	R	R	R	R	R	R	I	R	R	R	R	R	R	R	R	Strong	S
ICU-157	Sputum	F	XDR	S	R	R	R	R	R	R	R	R	R	R	R	R	R	R	R	R	Weak	A
ICU-158	Sputum	M	XDR	R	R	R	R	R	R	R	R	R	R	R	R	R	R	R	R	R	Strong	A
TE: Tetracycline; SXT: Trimethoprim/Sulfamethoxazole; TZP: Piperacillin/Tazobactam; SAM: Ampicillin/Sulbactam; DOR: Doripenem; IPM: Imipenem; MEM: Meropenem; CIP: Ciprofloxacin; LEV: Levofloxacin; CRO: Ceftriaxone; CAZ: Ceftazidime; FEP: Cefepime; PRL: Piperacillin; AMP: Ampicillin; AK: Amikacin; TOB: Tobramycin; CN: Gentamicin; ZH: New Zarqa Governmental Hospital; BH: Al-Basheer hospital; KAUH: …
